# Supplementary material for: Development and Validation of an ADME-Related Gene Signature for Survival, Treatment Outcome and Immune Cell Infiltration in Head and Neck Squamous Cell Carcinoma
Source: Front Immunol. 2022 Jul 8;13:905635. doi: 10.3389/fimmu.2022.905635 (PMC9304892; doi:10.3389/fimmu.2022.905635)
Supplement: Supplementary file 2 [file Table_1.xlsx]

## Sheet: Sheet1
TABLE S1 The list of ADME genes.
number	Gene Symbol	Full Gene Name	Class	Core or extended ADME genes
1	ABCB1	ATP-binding cassette, sub-family B (MDR/TAP), member 1	Transporter	core genes
2	ABCC2	ATP-binding cassette, sub-family C (CFTR/MRP), member 2	Transporter	core genes
3	ABCG2	ATP-binding cassette, sub-family G (WHITE), member 2	Transporter	core genes
4	CYP1A1	cytochrome P450, family 1, subfamily A, polypeptide 1	Phase I	core genes
5	CYP1A2	cytochrome P450, family 1, subfamily A, polypeptide 2	Phase I	core genes
6	CYP2A6	cytochrome P450, family 2, subfamily A, polypeptide 6	Phase I	core genes
7	CYP2B6	cytochrome P450, family 2, subfamily B, polypeptide 6	Phase I	core genes
8	CYP2C19	cytochrome P450, family 2, subfamily C, polypeptide 19	Phase I	core genes
9	CYP2C8	cytochrome P450, family 2, subfamily C, polypeptide 8	Phase I	core genes
10	CYP2C9	cytochrome P450, family 2, subfamily C, polypeptide 9	Phase I	core genes
11	CYP2D6	cytochrome P450, family 2, subfamily D, polypeptide 6	Phase I	core genes
12	CYP2E1	cytochrome P450, family 2, subfamily E, polypeptide 1	Phase I	core genes
13	CYP3A4	cytochrome P450, family 3, subfamily A, polypeptide 4	Phase I	core genes
14	CYP3A5	cytochrome P450, family 3, subfamily A, polypeptide 5	Phase I	core genes
15	DPYD	dihydropyrimidine dehydrogenase	Phase I	core genes
16	GSTM1	glutathione S-transferase M1	Phase II	core genes
17	GSTP1	glutathione S-transferase pi	Phase II	core genes
18	GSTT1	glutathione S-transferase theta 1	Phase II	core genes
19	NAT1	N-acetyltransferase 1 (arylamine N-acetyltransferase)	Phase II	core genes
20	NAT2	N-acetyltransferase 2 (arylamine N-acetyltransferase)	Phase II	core genes
21	SLC15A2	solute carrier family 15 (H+/peptide transporter), member 2	Transporter	core genes
22	SLC22A1	solute carrier family 22 (organic cation transporter), member 1	Transporter	core genes
23	SLC22A2	solute carrier family 22 (organic cation transporter), member 2	Transporter	core genes
24	SLC22A6	solute carrier family 22 (organic anion transporter), member 6	Transporter	core genes
25	SLCO1B1	solute carrier organic anion transporter family, member 1B1	Transporter	core genes
26	SLCO1B3	solute carrier organic anion transporter family, member 1B3	Transporter	core genes
27	SULT1A1	sulfotransferase family, cytosolic, 1A, phenol-preferring, member 1	Phase II	core genes
28	TPMT	thiopurine S-methyltransferase,	Phase II	core genes
29	UGT1A1	UDP glucuronosyltransferase 1 family, polypeptide A1	Phase II	core genes
30	UGT2B15	UDP glucuronosyltransferase 2 family, polypeptide B15	Phase II	core genes
31	UGT2B17	UDP glucuronosyltransferase 2 family, polypeptide B17	Phase II	core genes
32	UGT2B7	UDP glucuronosyltransferase 2 family, polypeptide B7	Phase II	core genes
33	ABCA1	ATP-binding cassette, sub-family A (ABC1), member 1	Transporter	extended genes
34	ABCA4	ATP-binding cassette, sub-family A (ABC1), member 4	Transporter	extended genes
35	ABCB11	ATP-binding cassette, sub-family B (MDR/TAP), member 11	Transporter	extended genes
36	ABCB4	ATP-binding cassette, sub-family B (MDR/TAP), member 4	Transporter	extended genes
37	ABCB5	ATP-binding cassette, sub-family B (MDR/TAP), member 5	Transporter	extended genes
38	ABCB6	ATP-binding cassette, sub-family B (MDR/TAP), member 6	Transporter	extended genes
39	ABCB7	ATP-binding cassette, sub-family B (MDR/TAP), member 7	Transporter	extended genes
40	ABCB8	ATP-binding cassette, sub-family B (MDR/TAP), member 8	Transporter	extended genes
41	ABCC1	ATP-binding cassette, sub-family C (CFTR/MRP), member 1	Transporter	extended genes
42	ABCC10	ATP-binding cassette, sub-family C (CFTR/MRP), member 10	Transporter	extended genes
43	ABCC11	ATP-binding cassette, sub-family C (CFTR/MRP), member 11	Transporter	extended genes
44	ABCC12	ATP-binding cassette, sub-family C (CFTR/MRP), member 12	Transporter	extended genes
45	ABCC13	ATP-binding cassette, sub-family C (CFTR/MRP), member 13	Transporter	extended genes
46	ABCC3	ATP-binding cassette, sub-family C (CFTR/MRP), member 3	Transporter	extended genes
47	ABCC4	ATP-binding cassette, sub-family C (CFTR/MRP), member 4	Transporter	extended genes
48	ABCC5	ATP-binding cassette, sub-family C (CFTR/MRP), member 5	Transporter	extended genes
49	ABCC6	ATP-binding cassette, sub-family C (CFTR/MRP), member 6	Transporter	extended genes
50	ABCC8	ATP-binding cassette, sub-family C (CFTR/MRP), member 8	Transporter	extended genes
51	ABCC9	ATP-binding cassette, sub-family C (CFTR/MRP), member 9	Transporter	extended genes
52	ABCG1	ATP-binding cassette, sub-family G (WHITE), member 1	Transporter	extended genes
53	ADH1A	alcohol dehydrogenase 1A (class I), alpha polypeptide	Phase I	extended genes
54	ADH1B	alcohol dehydrogenase IB (class I), beta polypeptide	Phase I	extended genes
55	ADH1C	alcohol dehydrogenase 1C (class I), gamma polypeptide	Phase I	extended genes
56	ADH4	alcohol dehydrogenase 4 (class II), pi polypeptide	Phase I	extended genes
57	ADH5	alcohol dehydrogenase 5 (class III), chi polypeptide,methionyl aminopeptidase 1	Phase I	extended genes
58	ADH6	alcohol dehydrogenase 6 (class V)	Phase I	extended genes
59	ADH7	alcohol dehydrogenase 7 (class IV), mu or sigma polypeptide	Phase I	extended genes
60	ADHFE1	alcohol dehydrogenase, iron containing, 1	Phase I	extended genes
61	AHR	aryl hydrocarbon receptor	Modifier	extended genes
62	ALDH1A1	aldehyde dehydrogenase 1 family, member A1	Phase I	extended genes
63	ALDH1A2	aldehyde dehydrogenase 1 family, member A2	Phase I	extended genes
64	ALDH1A3	aldehyde dehydrogenase 1 family, member A3	Phase I	extended genes
65	ALDH1B1	aldehyde dehydrogenase 1 family, member B1	Phase I	extended genes
66	ALDH2	aldehyde dehydrogenase 2 family (mitochondrial)	Phase I	extended genes
67	ALDH3A1	aldehyde dehydrogenase 3 family, memberA1	Phase I	extended genes
68	ALDH3A2	aldehyde dehydrogenase 3 family, member A2	Phase I	extended genes
69	ALDH3B1	aldehyde dehydrogenase 3 family, member B1	Phase I	extended genes
70	ALDH3B2	aldehyde dehydrogenase 3 family, member B2	Phase I	extended genes
71	ALDH4A1	aldehyde dehydrogenase 4 family, member A1	Phase I	extended genes
72	ALDH5A1	aldehyde dehydrogenase 5 family, member A1	Phase I	extended genes
73	ALDH6A1	aldehyde dehydrogenase 6 family, member A1	Phase I	extended genes
74	ALDH7A1	aldehyde dehydrogenase 7 family, member A1	Phase I	extended genes
75	ALDH8A1	aldehyde dehydrogenase 8 family, member A1	Phase I	extended genes
76	ALDH9A1	aldehyde dehydrogenase 9 family, member A1	Phase I	extended genes
77	AOX1	aldehyde oxidase 1	Phase I	extended genes
78	ARNT	aryl hydrocarbon receptor nuclear translocator	Modifier	extended genes
79	ARSA	arylsulfatase A	Modifier	extended genes
80	ATP7A	ATPase, Cu++ transporting, alpha polypeptide (Menkes syndrome)	Modifier	extended genes
81	ATP7B	ATPase, Cu++ transporting, beta polypeptide	Modifier	extended genes
82	CAT	catalase	Modifier	extended genes
83	CBR1	carbonyl reductase 1	Phase I	extended genes
84	CBR3	carbonyl reductase 3	Phase I	extended genes
85	CDA	cytidine deaminase	Modifier	extended genes
86	CES1	carboxylesterase 1 (monocyte/macrophage serine esterase 1)	Phase I	extended genes
87	CES2	carboxylesterase 2 (intestine, liver)	Phase I	extended genes
88	CFTR	cystic fibrosis transmembrane conductance regulator	Modifie	extended genes
89	CHST1	carbohydrate (keratan sulfate Gal-6) sulfotransferase 1	Phase II	extended genes
90	CHST10	carbohydrate sulfotransferase 10	Phase II	extended genes
91	CHST11	carbohydrate (chondroitin 4) sulfotransferase 11	Phase II	extended genes
92	CHST12	carbohydrate (chondroitin 4) sulfotransferase 12	Phase II	extended genes
93	CHST13	carbohydrate (chondroitin 4) sulfotransferase 13	Phase II	extended genes
94	CHST2	carbohydrate (N-acetylglucosamine-6-O) sulfotransferase 2	Phase II	extended genes
95	CHST3	carbohydrate (chondroitin 6) sulfotransferase 3	Phase II	extended genes
96	CHST4	carbohydrate (N-acetylglucosamine 6-O) sulfotransferase 4	Phase II	extended genes
97	CHST5	carbohydrate (N-acetylglucosamine 6-O) sulfotransferase 5	Phase II	extended genes
98	CHST6	carbohydrate (N-acetylglucosamine 6-O) sulfotransferase 6	Phase II	extended genes
99	CHST7	carbohydrate (N-acetylglucosamine 6-O) sulfotransferase 7	Phase II	extended genes
100	CHST8	carbohydrate (N-acetylgalactosamine 4-0) sulfotransferase 8	Phase II	extended genes
101	CHST9	carbohydrate (N-acetylgalactosamine 4-0) sulfotransferase 9	Phase II	extended genes
102	CYB5R3	cytochrome b5 reductase 3	Phase I	extended genes
103	CYP11A1	cytochrome P450, family 11, subfamily A, polypeptide 1	Phase I	extended genes
104	CYP11B1	cytochrome P450, family 11, subfamily B, polypeptide 1	Phase I	extended genes
105	CYP11B2	cytochrome P450, family 11, subfamily B, polypeptide 2	Phase I	extended genes
106	CYP17A1	cytochrome P450, family 17, subfamily A, polypeptide 1	Phase I	extended genes
107	CYP19A1	cytochrome P450, family 19, subfamily A, polypeptide 1	Phase I	extended genes
108	CYP1B1	cytochrome P450, family 1, subfamily B, polypeptide 1	Phase I	extended genes
109	CYP20A1	cytochrome P450, family 20, subfamily A, polypeptide 1	Phase I	extended genes
110	CYP21A2	cytochrome P450, family 21, subfamily A, polypeptide 2	Phase I	extended genes
111	CYP24A1	cytochrome P450, family 24, subfamily A, polypeptide 1	Phase I	extended genes
112	CYP26A1	cytochrome P450, family 26, subfamily A, polypeptide 1	Phase I	extended genes
113	CYP26C1	cytochrome P450, family 26, subfamily C, polypeptide 1	Phase I	extended genes
114	CYP27A1	cytochrome P450, family 27, subfamily A, polypeptide 1	Phase I	extended genes
115	CYP27B1	cytochrome P450, family 27, subfamily B, polypeptide 1	Phase I	extended genes
116	CYP2A13	cytochrome P450, family 2, subfamily A, polypeptide 13	Phase I	extended genes
117	CYP2A7	cytochrome P450, family 2, subfamily A, polypeptide 7	Phase I	extended genes
118	CYP2C18	cytochrome P450, family 2, subfamily C, polypeptide 18	Phase I	extended genes
119	CYP2D7P1	cytochrome P450, family 2, subfamily D, polypeptide 7 pseudogene 1	Phase I	extended genes
120	CYP2F1	cytochrome P450, family 2, subfamily F, polypeptide 1	Phase I	extended genes
121	CYP2J2	cytochrome P450, family 2, subfamily J, polypeptide 2	Phase I	extended genes
122	CYP2R1	cytochrome P450, family 2, subfamily R, polypeptide 1	Phase I	extended genes
123	CYP2S1	cytochrome P450, family 2, subfamily S, polypeptide 1	Phase I	extended genes
124	CYP39A1	cytochrome P450, family 39, subfamily A, polypeptide 1	Phase I	extended genes
125	CYP3A43	cytochrome P450, family 3, subfamily A, polypeptide 43	Phase I	extended genes
126	CYP3A7	cytochrome P450, family 3, subfamily A, polypeptide 7	Phase I	extended genes
127	CYP46A1	cytochrome P450, family 46, subfamily A, polypeptide 1	Phase I	extended genes
128	CYP4A11	cytochrome P450, family 4, subfamily A, polypeptide 11	Phase I	extended genes
129	CYP4B1	cytochrome P450, family 4, subfamily B, polypeptide 1	Phase I	extended genes
130	CYP4F11	cytochrome P450, family 4, subfamily F, polypeptide 11	Phase I	extended genes
131	CYP4F12	cytochrome P450, family 4, subfamily F, polypeptide 12	Phase I	extended genes
132	CYP4F2	cytochrome P450, family 4, subfamily F, polypeptide 2	Phase I	extended genes
133	CYP4F3	cytochrome P450, family 4, subfamily F, polypeptide 3	Phase I	extended genes
134	CYP4F8	cytochrome P450, family 4, subfamily F, polypeptide 8	Phase I	extended genes
135	CYP4Z1	cytochrome P450, family 4, subfamily Z, polypeptide 1	Phase I	extended genes
136	CYP51A1	cytochrome P450, family 51, subfamily A, polypeptide 1	Phase I	extended genes
137	CYP7A1	cytochrome P450, family 7, subfamily A, polypeptide 1	Phase I	extended genes
138	CYP7B1	cytochrome P450, family 7, subfamily B, polypeptide 1	Phase I	extended genes
139	CYP8B1	cytochrome P450, family 8, subfamily B, polypeptide 1	Phase I	extended genes
140	DDO	D-aspartate oxidase	Phase I	extended genes
141	DHRS1	dehydrogenase/reductase (SDR family) member 1	Phase I	extended genes
142	DHRS12	dehydrogenase/reductase (SDR family) member 12	Phase I	extended genes
143	DHRS13	dehydrogenase/reductase (SDR family) member 13	Phase I	extended genes
144	DHRS2	dehydrogenase/reductase (SDR family) member 2	Phase I	extended genes
145	DHRS3	dehydrogenase/reductase (SDR family) member 3	Phase I	extended genes
146	DHRS4	dehydrogenase/reductase (SDR family) member 4	Phase I	extended genes
147	DHRS4L1	dehydrogenase/reductase (SDR family) member 4 like 1	Phase I	extended genes
148	DHRS4L2	dehydrogenase/reductase (SDR family) member 4 like 2	Phase I	extended genes
149	DHRS7	dehydrogenase/reductase (SDR family) member 7	Phase I	extended genes
150	DHRS7B	dehydrogenase/reductase (SDR family) member 7B	Phase I	extended genes
151	DHRS7C	dehydrogenase/reductase (SDR family) member 7C	Phase I	extended genes
152	DHRS9	dehydrogenase/reductase (SDR family) member 9	Phase I	extended genes
153	DHRSX	dehydrogenase/reductase (SDR family) X-linked	Phase I	extended genes
154	DPEP1	dipeptidase 1 (renal)	Phase I	extended genes
155	EPHX1	epoxide hydrolase 1, microsomal (xenobiotic)	Phase I	extended genes
156	EPHX2	epoxide hydrolase 2, cytoplasmic	Phase I	extended genes
157	FMO1	flavin containing monooxygenase 1	Phase I	extended genes
158	FMO2	flavin containing monooxygenase 2	Phase I	extended genes
159	FMO3	flavin containing monooxygenase 3	Phase I	extended genes
160	FMO4	flavin containing monooxygenase 4	Phase I	extended genes
161	FMO5	flavin containing monooxygenase 5	Phase I	extended genes
162	FMO6P	flavin containing monooxygenase 6	Phase I	extended genes
163	GPX1	glutathione peroxidase 1	Phase I	extended genes
164	GPX2	glutathione peroxidase 2 (gastrointestinal)	Phase I	extended genes
165	GPX3	glutathione peroxidase 3 (plasma)	Phase I	extended genes
166	GPX4	glutathione peroxidase 4 (phospholipid hydroperoxidase)	Phase I	extended genes
167	GPX5	glutathione peroxidase 5 (epididymal androgen-related protein)	Phase I	extended genes
168	GPX6	glutathione peroxidase 6 (olfactory)	Phase I	extended genes
169	GPX7	glutathione peroxidase 7	Phase I	extended genes
170	GSR	glutathione reductase	Phase I	extended genes
171	GSS	glutathione synthetase	Phase I	extended genes
172	GSTA1	glutathione S-transferase A1	Phase II	extended genes
173	GSTA2	glutathione S-transferase A2	Phase II	extended genes
174	GSTA3	glutathione S-transferase A3	Phase II	extended genes
175	GSTA4	glutathione S-transferase A4	Phase II	extended genes
176	GSTA5	glutathione S-transferase A5	Phase II	extended genes
177	GSTCD	glutathione S-transferase, C-terminal domain containing	Phase II	extended genes
178	GSTK1	glutathione S-transferase kappa 1	Phase II	extended genes
179	GSTM2	glutathione S-transferase M2 (muscle),glutathione S-transferase M4	Phase II	extended genes
180	GSTM3	glutathione S-transferase M3 (brain)	Phase II	extended genes
181	GSTM4	glutathione S-transferase M4	Phase II	extended genes
182	GSTM5	glutathione S-transferase M5	Phase II	extended genes
183	GSTO1	glutathione S-transferase omega 1,glutathione S-transferase omega 2	Phase II	extended genes
184	GSTO2	glutathione S-transferase omega 2	Phase II	extended genes
185	GSTT2	glutathione S-transferase theta 2	Phase II	extended genes
186	GSTZ1	glutathione transferase zeta 1 (maleylacetoacetate isomerase)	Phase II	extended genes
187	HAGH	hydroxyacylglutathione hydrolase	Phase I	extended genes
188	HNF4A	hepatocyte nuclear factor 4, alpha	Modifier	extended genes
189	HNMT	histamine N-methyltransferase	Phase II	extended genes
190	HSD11B1	hydroxysteroid (17-beta) dehydrogenase 11	Phase I	extended genes
191	HSD17B11	hydroxysteroid (17-beta) dehydrogenase 11	Phase I	extended genes
192	HSD17B14	hydroxysteroid (17-beta) dehydrogenase 14	Phase I	extended genes
193	IAPP	islet amyloid polypeptide	Modifier	extended genes
194	KCNJ11	potassium inwardly-rectifying channel, subfamily J, member 11	Modifier	extended genes
195	LOC728667	similar to dehydrogenase/reductase (SDR family) member 2 isoform 1	Phase I	extended genes
196	LOC731356	similar to dehydrogenase/reductase (SDR family) member 4 like 2	Phase I	extended genes
197	LOC731931	similar to dehydrogenase/reductase (SDR family) member 2 isoform 1	Phase I	extended genes
198	MAT1A	methionine adenosyltransferase I, alpha	Modifier	extended genes
199	METAP1	methionyl aminopeptidase 1	Phase I	extended genes
200	MGST1	microsomal glutathione S-transferase 1	Phase II	extended genes
201	MGST2	microsomal glutathione S-transferase 2	Phase II	extended genes
202	MGST3	microsomal glutathione S-transferase 3	Phase II	extended genes
203	MPO	myeloperoxidase	Modifier	extended genes
204	NNMT	nicotinamide N-methyltransferase	Phase II	extended genes
205	NOS1	nitric oxide synthase 1 (neuronal)	Phase I	extended genes
206	NOS2A	nitric oxide synthase 2A (inducible, hepatocytes)	Phase I	extended genes
207	NOS3	nitric oxide synthase 3 (endothelial cell)	Phase I	extended genes
208	NR1I2	nuclear receptor subfamily 1, group I, member 2	Modifier	extended genes
209	NR1I3	nuclear receptor subfamily 1, group I, member 3	Modifier	extended genes
210	PDE3A	phosphodiesterase 3A, cGMP-inhibited	Phase I	extended genes
211	PDE3B	phosphodiesterase 3B, cGMP-inhibited	Phase I	extended genes
212	PLGLB1	plasminogen-like B1	Phase I	extended genes
213	PNMT	phenylethanolamine N-methyltransferase	Phase II	extended genes
214	PON1	paraoxonase 1	Phase I	extended genes
215	PON2	paraoxonase 2	Phase I	extended genes
216	PON3	paraoxonase 3	Phase I	extended genes
217	POR	P450 (cytochrome) oxidoreductase	Modifier	extended genes
218	PPARA	peroxisome proliferator-activated receptor alpha	Modifier	extended genes
219	PPARD	peroxisome proliferative activated receptor, delta	Modifier	extended genes
220	PPARG	peroxisome proliferative activated receptor, gamma	Modifier	extended genes
221	RXRA	retinoid X receptor, alpha	Modifier	extended genes
222	SERPINA7	serpin peptidase inhibitor, clade A (alpha-1 antiproteinase, antitrypsin), member 7	Modifier	extended genes
223	SLC10A1	solute carrier family 10 (sodium/bile acid cotransporter family), member 1	Transporter	extended genes
224	SLC10A2	solute carrier family 10 (sodium/bile acid cotransporter family), member 2	Transporter	extended genes
225	SLC13A1	solute carrier family 13 (sodium/sulfate symporters), member 1	Transporter	extended genes
226	SLC13A2	solute carrier family 13 (sodium-dependent dicarboxylate transporter), member 2	Transporter	extended genes
227	SLC13A3	solute carrier family 13 (sodium-dependent dicarboxylate transporter), member 3	Transporter	extended genes
228	SLC15A1	solute carrier family 15 (oligopeptide transporter), member 1	Transporter	extended genes
229	SLC16A1	solute carrier family 16 (monocarboxylic acid Transporter), member 1	Transporter	extended genes
230	SLC19A1	solute carrier family 19 (folate transporter), member 1	Transporter	extended genes
231	SLC22A10	solute carrier family 22 (organic anion/cation transporter), member 10	Transporter	extended genes
232	SLC22A11	solute carrier family 22 (organic anion/cation transporter), member 11	Transporter	extended genes
233	SLC22A12	solute carrier family 22 (organic anion/cation transporter), member 12	Transporter	extended genes
234	SLC22A13	solute carrier family 22 (organic cation transporter), member 13	Transporter	extended genes
235	SLC22A14	solute carrier family 22 (organic cation transporter), member 14	Transporter	extended genes
236	SLC22A15	solute carrier family 22 (organic cation transporter), member 15	Transporter	extended genes
237	SLC22A16	solute carrier family 22 (organic cation transporter), member 16	Transporter	extended genes
238	SLC22A17	solute carrier family 22 (organic cation transporter), member 17	Transporter	extended genes
239	SLC22A18	solute carrier family 22 (organic cation transporter), member 18	Transporter	extended genes
240	SLC22A18AS	solute carrier family 22 (organic cation transporter), member 18 antisense	Transporter	extended genes
241	SLC22A3	solute carrier family 22 (extraneuronal monoamine transporter), member 3	Transporter	extended genes
242	SLC22A4	solute carrier family 22 (organic cation transporter), member 4	Transporter	extended genes
243	SLC22A5	solute carrier family 22 (organic cation transporter), member 5	Transporter	extended genes
244	SLC22A7	solute carrier family 22 (organic anion transporter), member 7	Transporter	extended genes
245	SLC22A8	solute carrier family 22 (organic anion transporter), member 8	Transporter	extended genes
246	SLC22A9	solute carrier family 22 (organic anion/cation transporter), member 9	Transporter	extended genes
247	SLC27A1	solute carrier family 27 (fatty acid transporter), member 1	Transporter	extended genes
248	SLC28A1	solute carrier family 28 (sodium-coupled nucleoside transporter), member 1	Transporter	extended genes
249	SLC28A2	solute carrier family 28 (sodium-coupled nucleoside transporter), member 2	Transporter	extended genes
250	SLC28A3	solute carrier family 28 (sodium-coupled nucleoside transporter), member 3	Transporter	extended genes
251	SLC29A1	solute carrier family 29 (nucleoside Transporter), member 1	Transporter	extended genes
252	SLC29A2	solute carrier family 29 (nucleoside Transporter), member 2	Transporter	extended genes
253	SLC2A4	solute carrier family 2 (facilitated glucose transporter), member 4	Transporter	extended genes
254	SLC2A5	solute carrier family 2 (facilitated glucose/fructose transporter), member 5	Transporter	extended genes
255	SLC5A6	solute carrier family 5 (sodium-dependent vitamin transporter)	Transporter	extended genes
256	SLC6A6	solute carrier family 6 (neurotransmitter transporter, taurine), member 6	Transporter	extended genes
257	SLC7A5	solute carrier family 7 (cationic amino acid transporter, y+ system), member 5	Transporter	extended genes
258	SLC7A7	solute carrier family 7 (cationic amino acid transporter, y+ system), member 7	Transporter	extended genes
259	SLC7A8	solute carrier family 7 (cationic amino acid transporter, y+ system), member 8	Transporter	extended genes
260	SLCO1A2	solute carrier organic anion transporter family, member 1A2	Transporter	extended genes
261	SLCO1C1	solute carrier organic anion transporter family, member 1C1	Transporter	extended genes
262	SLCO2A1	solute carrier organic anion transporter family, member 2A1	Transporter	extended genes
263	SLCO2B1	solute carrier organic anion transporter family, member 2B1	Transporter	extended genes
264	SLCO3A1	solute carrier organic anion transporter family, member 3A1	Transporter	extended genes
265	SLCO4A1	solute carrier organic anion transporter family, member 4A1	Transporter	extended genes
266	SLCO4C1	solute carrier organic anion transporter family, member 4C1	Transporter	extended genes
267	SLCO5A1	solute carrier organic anion transporter family, member 5A1	Transporter	extended genes
268	SLCO6A1	solute carrier organic anion transporter family, member 6A1	Transporter	extended genes
269	SOD1	superoxide dismutase 1, soluble (amyotrophic lateral sclerosis 1 (adult))	Modifier	extended genes
270	SOD2	superoxide dismutase 2, mitochondrial	Modifier	extended genes
271	SOD3	superoxide dismutase 3, extracellular precursor	Modifier	extended genes
272	SULF1	sulfatase 1	Phase I	extended genes
273	SULT1A2	sulfotransferase family, cytosolic, 1A, phenol-preferring, member 2	Phase II	extended genes
274	SULT1A3	sulfotransferase family, cytosolic, 1A, phenol-preferring, member 3	Phase II	extended genes
275	SULT1B1	sulfotransferase family, cytosolic, 1B, member 1	Phase II	extended genes
276	SULT1C1	sulfotransferase family, cytosolic, 1C, member 1	Phase II	extended genes
277	SULT1C2	sulfotransferase family, cytosolic, 1C, member 2	Phase II	extended genes
278	SULT1E1	sulfotransferase family 1E, estrogen-preferring, member 1	Phase II	extended genes
279	SULT2A1	sulfotransferase family, cytosolic, 2A, DHEA preferring, member 1	Phase II	extended genes
280	SULT2B1	sulfotransferase family, cytosolic, 2B, member 1	Phase II	extended genes
281	SULT4A1	sulfotransferase family 4A, member 1	Phase II	extended genes
282	TAP1	transporter 1, ATP-binding cassette, sub-family B (MDR/TAP)	Transporter	extended genes
283	TAP2	transporter 2, ATP-binding cassette, sub-family B (MDR/TAP)	Transporter	extended genes
284	UGT1A10	UDP glucuronosyltransferase 1 family, polypeptide A10	Phase II	extended genes
285	UGT1A3	UDP glucuronosyltransferase 1 family, polypeptide A3	Phase II	extended genes
286	UGT1A4	UDP glucuronosyltransferase 1 family, polypeptide A4	Phase II	extended genes
287	UGT1A5	UDP glucuronosyltransferase 1 family, polypeptide A5	Phase II	extended genes
288	UGT1A6	UDP glucuronosyltransferase 1 family, polypeptide A6	Phase II	extended genes
289	UGT1A7	UDP glucuronosyltransferase 1 family, polypeptide A7	Phase II	extended genes
290	UGT1A8	UDP glucuronosyltransferase 1 family, polypeptide A8	Phase II	extended genes
291	UGT1A9	UDP glucuronosyltransferase 1 family, polypeptide A9	Phase II	extended genes
292	UGT2A1	UDP glucuronosyltransferase 2 family, polypeptide A1	Phase II	extended genes
293	UGT2B10	UDP glucuronosyltransferase 2 family, polypeptide B10	Phase II	extended genes
294	UGT2B11	UDP glucuronosyltransferase 2 family, polypeptide B11	Phase II	extended genes
295	UGT2B28	UDP glucuronosyltransferase 2 family, polypeptide B28	Phase II	extended genes
296	UGT2B4	UDP glucuronosyltransferase 2 family, polypeptide B4	Phase II	extended genes
297	UGT8	UDP glycosyltransferase 8 (UDP-galactose ceramide galactosyltransferase)	Phase II	extended genes
298	XDH	xanthine dehydrogenase	Phase I	extended genes
